# Supplementary material for: Identifying common factors of functioning, participation and environment amongst adults requiring specialist oral health care using the International Classification of Functioning, disability and health
Source: PLoS One. 2018 Jul 3;13(7):e0199781. doi: 10.1371/journal.pone.0199781 (PMC6029782; doi:10.1371/journal.pone.0199781)
Supplement: S2 File — Excel file containing minimal anonymised data set. (XLSX) [file pone.0199781.s002.xlsx]

## Sheet: Feuil1
Patient number	Investigator	Source of info - medical/dental records	Source of info -patient	Source of info - parent	Source of info -other informant	Source of info - observation	sex	Age	Primary residence	occupation	medical diagnosis 1=yes 0=no	ICD1	ICD2	ICD3	ICD4	ICD5	ICD6	dental diagnosis 1=yes 0=no	ICDDA1	ICDDA2	ICDDA3	ICDDA4	ICDDA5	Number of teeth	Number of Functional pairs	Number of Decayed teeth	Number of Missing teeth	Number of Filled teeth	DMFT total	B1. Source of health info = patient	B1. Source health info = parent	B1. Source health info = clinician	B2. Height cm	B3. Weight kg	BMI	B4. Self rated physical health	B5. Self rated Mental health	B6. Self rated Oral health	B7. current / hlth problem disease or disorder 1=yes 0=no	B8. hospitalisation 1=yes 0=no	hospitalisation length days	B9. medication 1=yes 0=no	B10. Smoking 1=yes 0=no	B11. Alcohol Drugs 1=yes 0=no	B12. Assistive devices 1=yes 0=no	B13. Assistance from others 1=yes 0=no	B14. Paramedical treatment 1=yes 0=no	B15. Other health history 1=yes 0=no	B16. Reduction activities 1=yes 0=no
A1	3	1	1	1	0	1	1	26	1	6	1	I64						1	K02	K07.4	F45.8			32	10	2	0	4	6	0	1	0	173	62	20.7157	4	5	4	1	1	5	1	0	0	1	1	1	0	0
A2	3	1	1	1	0	1	1	18	1	4	1	G80.1						1	K07.4					28	8	0	0	1	1	0	1	0	170	67	23.1834	1	1	1	0	0		0	0	0	1	0	1	0	0
A3	3	1	1	1	0	1	1	20	1	6	1	G80.0						1	K05.1	K07.4				28	8	0	0	0	0	0	1	1	155	55	22.8928	3	3	2	1	0		1	0	0	1	1	1	0	0
A4	3	1	1	1	0	1	2	23	1	4	1	G40	F71					1	K02					24	6	6	0	3	9	0	1	1	150	52	23.1111	2	2	2	1	0		1	0	0	0	0	1	0	0
A5	3	1	1	1	0	1	1	29	1	6	1	F84.1	F72					1	K02					27	5	8	0	0	8	0	1	0	168	84	29.7619	2	3	2	0	0		0	0	0	0	1	0	0	0
A6	3	1	1	1	0	1	1	29	1	6	1	F84.4						1	K02	K07.4	F45.8			25	6	5	3	0	8	0	1	1	165	59	21.6713	1	3	2	0	0		0	0	0	0	1	0	0	0
A7	3	1	1	1	0	1	2	43	1	6	1	G84.1						1	K02	K07.4	F45.8			20	5	7	8	4	19	0	1	1	145	47	22.3543	2	2	3	0	0		0	0	0	1	1	1	0	0
A8	3	1	1	1	0	1	1	23	1	3	1	Q99	F72					1	K05.1					28	8	0	0	1	1	0	1	1	178	85	26.8274	1	3	1	0	0		1	0	0	0	1	0	0	0
A9	3	1	1	1	0	1	1	26	1	6	1	G80.0	F72					1	K02	K07.4	F45.8	K05.1		27	7	4	1	0	5	0	1	1	150	45	20	2	3	3	0	0		0	0	0	1	1	1	0	0
A10	3	1	1	1	0	1	1	21	1	4	1	G82.1						1	F45.8	K07.4				28	8	0	0	2	2	0	1	0	161	62	23.9188	1	1	1	0	0		0	0	0	1	1	1	0	0
A11	3	1	1	1	0	1	2	19	1	4	1	G82.1						1	K06.2	K07.4				26	7	0	2	0	2	0	1	1	158	50	20.0288	1	1	1	0	0		0	0	0	1	1	1	0	0
A12	3	1	1	1	0	1	2	48	1	8	1	F71						1	K05.3	K06.9				3	0	0	25	0	25	0	1	0	157	49	19.8791	2	2	3	0	0		0	0	0	0	1	0	0	0
A13	3	1	1	1	0	1	2	19	1	6	1	G40.3						1	K02	F45.8				26	7	2	0	0	2	0	1	1	155	47	19.563	2	4	3	1	0		1	0	0	0	1	1	0	0
A14	3	1	1	1	0	1	1	27	1	6	1	I64						1	K02	K06.2	F45.8	K05.1		28	6	6	0	4	10	0	1	0	173	75	25.0593	2	2	2	0	0		1	0	0	1	1	1	0	0
A15	3	1	1	1	0	1	1	28	1	3	1	F84.1						1	K02	K05.1				28	7	3	0	5	8	0	1	0	175	73	23.8367	1	3	2	0	0		0	0	0	0	0	0	0	0
A16	3	1	1	1	0	1	1	17	1	4	1	G80.4						1	K02					28	8	0	0	2	2	0	1	0	168	65	23.03	1	1	1	0	0		0	0	0	1	1	1	0	0
A17	3	1	1	1	0	1	2	21	1	4	1	G82.1						1	F45.8					28	8	0	0	1	1	0	1	0	158	51	20.4294	1	2	2	0	0		0	0	0	1	1	1	0	0
A18	3	1	1	1	0	1	2	18	1	4	1	H54.0						1	K02	K05.1				28	8	2	0	0	2	0	1	0	157	55	22.3133	1	1	2	0	0		0	0	0	0	1	0	0	0
A19	3	1	1	1	0	1	2	16	1	4	1	G82.1						1	K07.4					28	8	0	0	0	0	0	1	1	158	52	20.83	1	1	1	0	0		0	0	0	1	1	1	0	0
A20	3	1	1	1	0	1	2	24	1	4	1	G80.0						1	K02					27	7	2	1	4	7	0	1	1	161	48	18.5178	2	2	2	0	0		1	0	0	1	1	1	0	0
A21	3	1	1	1	0	1	2	28	1	8	1	F84.2						1	K02	K05.1	F45.8	K07.4		20	6	2	8	7	17	0	1	0	165	52	19.1001	1	3	2	0	0		1	0	0	0	1	0	0	0
A22	3	1	1	1	0	1	2	21	1	8	1	Q87.1						1	K02					24	4	14	4	3	21	0	1	0	162	63	24.0055	1	2	4	0	0		1	0	0	1	0	1	0	0
A23	3	1	1	1	0	1	2	23	1	4	1	G80.0						1	K07.4					26	6	0	2	0	2	0	1	0	160	52	20.3125	1	1	1	0	0		0	0	0	1	1	1	0	0
A24	3	1	1	1	0	1	1	18	1	4	1	H54.0	F84.1					1	K02	F45.8				28	8	4	0	0	4	0	1	0	155	61	25.3902	1	4	3	0	0		1	0	0	0	1	0	0	0
A25	3	1	1	1	0	1	1	17	1	4	1	Q99						1	K02	F45.8				24	7	1	0	0	1	0	1	1	161	64	24.6904	1	2	2	0	0		0	0	0	0	0	0	0	0
A26	3	1	1	1	0	1	1	29	1	4	1	H54.0	F84.1					1	K02	F45.8				25	6	4	3	2	9	0	1	1	165	74	27.1809	2	4	4	0	0		1	0	0	0	1	0	0	0
A27	3	1	1	1	0	1	1	38	1	2	1	G81						1	K02	K05.1	F45.8	K07.4		28	6	4	0	11	15	0	1	0	171	71	24.281	2	3	3	1	0		0	0	0	1	1	1	0	0
A28	3	1	1	1	0	1	2	17	1	4	1	Q90						1	K07.4	K00.0				22	6	0	6	0	6	0	1	0	158	62	24.8358	1	2	2	0	0		0	0	0	0	0	1	0	0
A29	3	1	1	1	0	1	1	25	1	6	1	G81						1	K02	K05.1	F45.8	K07.4		26	7	4	2	4	10	0	1	0	172	61	20.6193	2	4	2	0	0		1	0	0	1	1	1	0	0
A30	3	1	1	1	0	1	2	25	1	4	1	G71						1	K05.3	K07.4				28	8	0	0	0	0	1	1	1	163	62	23.3355	2	1	3	1	1	3	0	0	0	1	1	1	0	0
A31	3	1	1	1	0	1	1	23	1	6	1	Q99						1	K07.4	K02				26	7	2	2	1	5	0	1	0	145	44	20.9275	2	5	2	1	0		0	0	0	1	1	1	0	0
A32	3	1	1	1	0	1	1	22	1	4	1	Q90						1	K07.4					28	8	0	0	0	0	0	1	0	163	71	26.7229	1	2	2	0	0		0	0	0	0	0	0	0	0
A33	3	1	1	1	0	1	2	46	1	8	1	Q87.1						1	K02	K05.3				15	4	2	13	4	19	0	1	0	160	64	25	1	2	4	0	0		0	0	0	0	1	0	0	0
A34	3	1	1	1	0	1	2	25	1	4	1	G71						1	K07.4					28	8	0	0	0	0	0	1	1	162	50	19.052	1	1	1	0	0		0	0	0	0	0	1	0	0
A35	3	1	1	1	0	1	1	29	1	6	1	I64						1	K07.4	K02	K05.1			23	6	3	5	6	14	1	1	0	167	71	25.4581	1	1	3	0	0		0	0	0	1	1	1	0	0
A36	3	1	1	1	0	1	1	44	1	3	1	G80.4						1	K07.4	K05.1				25	7	0	3	9	12	1	1	0	172	69	23.3234	1	1	2	0	0		0	0	0	1	1	1	0	0
A37	3	1	1	1	0	1	1	27	1	2	1	G80.1	F70					1	K02	K05.1				28	6	4	0	2	6	1	1	0	173	75	25.0593	1	2	2	0	0		0	0	0	0	0	0	0	0
A38	3	1	1	1	0	1	1	41	1	2	1	G80.4	F71					1	K02	K05.1				26	7	2	2	16	20	0	1	0	177	71	22.6627	1	3	2	0	0		1	0	0	0	1	0	0	0
A39	3	1	1	1	0	1	1	22	1	4	1	Q90						1	K02	K07.4	K00.0			27	7	4	1	0	5	0	1	0	165	69	25.3444	1	2	2	0	0		0	0	0	0	0	0	0	0
A40	3	1	1	1	0	1	1	32	1	3	1	L14	Q81.2					1	K02	K05.1	K13			21	4	8	7	11	26	1	1	0	147	48	22.213	4	1	5	1	1	15	1	0	0	1	0	0	0	1
A41	3	1	1	1	0	1	2	37	1	2	1	L14	Q81.2					1	K06.9	K13				0	0	0	28	0	28	1	1	1	151	47	20.6131	2	1	1	0	0		1	0	0	1	0	1	0	0
A42	3	1	1	1	0	1	1	38	1	8	1	Q99						1	K02	K00.0	K05.1			21	5	4	7	4	15	1	1	0	164	68	25.2826	1	2	2	0	0		0	0	0	0	0	0	0	0
A43	3	1	1	1	0	1	1	35	1		1	G80.4	F71					1	K02					25	6	2	3	5	10	0	1	0	168	84	29.7619	1	3	2	0	0		1	0	0	0	1	0	0	0
A44	3	1	1	1	0	1	2	21	1	4	1	Q05.9						1	K07.4					28	8	0	0	4	4	1	1	1	157	52	21.0962	1	1	1	0	0		0	0	0	0	0	1	0	0
A45	3	1	1	1	0	1	1	17	1	4	1	G80.4						1	K02	K06.2				24	6	4	4	0	8	0	1	0	165	54	19.8347	2	2	2	0	0		1	0	0	1	1	1	0	0
A46	3	1	1	1	0	1	1	37	1	6	1	G80.1						1	K02	K05.1				26	7	4	2	4	10	0	1	0	166	71	25.7657	2	4	3	0	0		1	0	0	1	1	1	0	0
A47	3	1	1	1	0	1	1	18	1	6	1	G80.0	F72					1	K07.4	K06.2	K05.1			26	7	0	2	0	2	0	1	0	162	65	24.7676	2	3	3	0	0		1	0	0	1	1	1	0	0
A48	3	1	1	1	0	1	2	39	1	8	1	Q90						1	K02	K05.3				19	5	19	9	0	28	0	1	1	145	75	35.6718	2	3	5	0	0		1	0	0	0	1	0	0	0
A49	3	1	1	1	0	1	2	16	1	8	1	Q99	G40	F71				1	K02	K05.1				23	4	12	5	6	23	0	1	0	152	50	21.6413	1	3	4	0	0		1	0	0	0	1	0	0	0
A50	3	1	1	1	0	1	2	18	1	8	1	G81	F72					1	K02	K05.1				28	7	4	0	0	4	0	1	0	157	65	26.3702	1	4	2	0	0		1	0	0	0	1	0	0	0
A51	3	1	1	1	0	1	1	39	1	2	1	Q90						1	K02	K05.3	K07.4			26	6	7	2	5	14	1	1	0	161	58	22.3757	1	2	3	0	0		0	0	0	0	0	0	0	0
A52	3	1	1	1	0	1	2	31	1	8	1	G81	F71					1	K02	K05.3	K07.4			20	6	4	8	4	16	0	1	0	158	51	20.4294	1	3	4	0	0		1	0	0	0	1	0	0	0
A53	3	1	1	1	0	1	2	26	1	8	1	Q90						1	K02	K05.1	K07.4			27	7	4	1	3	8	0	1	0	155	53	22.0604	1	3	2	0	0		0	0	0	0	1	0	0	0
A54	3	1	1	1	0	1	1	19	1	4	1	F84.1						1	K05.1	F45.8				28	8	0	0	4	4	0	1	0	176	75	24.2123	1	2	1	0	0		1	0	0	0	1	0	0	0
A55	3	1	1	1	0	1	2	30	1	8	1	G81	F71					1	K07.4	K02	K05.1			26	7	4	2	4	10	0	1	0	163	54	20.3244	1	2	3	0	0		0	0	0	0	1	1	0	0
A56	3	1	1	1	0	1	2	23	1	8	1	Q99						1	K02	K05.1				26	7	4	2	12	18	0	1	0	159	52	20.5688	2	2	2	1	0		1	0	0	0	1	1	0	0
A57	3	1	1	1	0	1	1	19	1	4	1	G80.2	F72					1	K02	K07.4	K05.1			27	7	6	1	6	13	0	1	0	165	71	26.079	1	4	3	0	0		0	0	0	1	1	1	0	0
A58	3	1	1	1	0	1	1	16	1	4	1	G80.2	F72					1	K05.1	K07.4				28	8	0	0	0	0	0	1	0	173	70	23.3887	1	3	2	0	0		0	0	0	0	1	1	0	0
A59	3	1	1	1	0	1	2	21	1	6	1	G80.0						1	K05.2					28	8	0	0	0	0	0	1	1	155	44	18.3143	1	3	1	0	0		1	0	0	1	1	1	0	0
A60	3	1	1	1	0	1	1	31	1	2	1	G80.2						1	K05.1					26	7	0	2	4	6	1	1	0	172	73	24.6755	1	2	2	0	0		0	0	0	0	0	0	0	0
A61	3	1	1	1	0	1	1	23	1	6	1	G80.1	F72	H54.0				1	K02	K05.1				26	6	5	2	4	11	0	1	0	171	77	26.3329	2	4	2	0	0		1	0	0	1	1	1	0	0
S1	2	1	0	1	0	1	2	25	2and3	4	1	F71	Q90	E66				1	k053	K074	K117			17	4	0	10	7	17	0	1	1	152	74	32.0291	2	2	4	0	1	1	0	0	0	0	1	1	0	0
S2	2	1	0	1	0	1	2	33	2and3	6	1	F84.2	G40					1	K021	K051	F458	K117		27	8	1	1	11	13	0	1	1	150	61	27.1111	2	3	3	0	0		1	0	0	1	1	1	1	0
S3	2	1	0	1	0	1	1	28	2and3	6	1	F71	G40	H27				1	K02	K051	K074	K117		27	8	2	1	5	8	0	1	1	170	80	27.6817	1	1	3	0	1	3	1	0	0	1	1	1	0	0
S4	2	1	0	1	0	1	2	47	2and3	6	1	F84.4	F73					1	F458	K051				21	3	0	11	3	14	0	1	1	150	34	15.1111	2	3	2	0	0		1	0	0	0	1	0	0	0
S5	2	1	0	1	0	1	1	23	1and3	4	1	F84.4	F72					1	K02	K51				28	8	3	0	0	3	0	1	1	178	52	16.4121	3	5	3	0	0		1	0	0	0	1	0	0	1
S6	2	1	0	1	0	1	1	19	2	7	1	G40	F72					1	K051					32	10	0	0	0	0	0	1	1	160	56	21.875	3	1	1	0	0		1	0	0	1	1	0	0	0
S7	2	1	1	1	0	1	1	28	2and3	6	1	F70	Q87.1	H27				1	K07	K117	K051			28	8	0	3	6	9	1	1	1				2	3	2	0	0		0	0	0	1	0	1	1	0
S8	2	1	0	1	0	1	2	35	2	4	1	F72	G40					1	K02	K051	F458			16	1	2	12	2	16	0	1	1	162	72	27.4348	2	2	2	0	0		1	0	0	0	1	1	0	0
S9	2	1	0	1	0	1	2	51	1and3	7	1	G83.1	G40	J45.0	F73			1	K02	K051	K074	F458		19	1	5	8	1	14	0	1	1	145	60	28.5375	3	3	3	0	0		1	0	0	1	1	0	0	0
S10	2	1	0	1	0	1	1	53	1and3	6	1	G91.9	G40	F73				1	K02	F458	K051	K074	K117	10	1	6	21	1	28	0	1	1				4	4	5	0	0		1	0	0	1	1	1	0	0
S11	2	1	0	1	0	1	1	25	2	46and1	1	G23.8	F71	H91	H27			1	K02	K051				17	1	2	11	3	16	0	1	1	145	55	26.1593	1	3	2	0	0		0	0	0	1	1	1	1	0
S12	2	1	1	1	0	1	1	45	2	2and4	1	G81.1	G40	B18.1	B18.2	H27	C81.9	1	K02	K051	F458			26	8	8	2	0	10	1	1	1	162	65	24.7676	1	1	2	1	1	5	1	0	0	1	1	1	1	0
S13	2	1	0	1	0	1	2	41	2and3	6	1	F71						1	K02	F458				28	8	7	0	0	7	0	1	1	184	100	29.5369	2	2	5	1	0		1	0	0	0	0	1	0	0
S14	2	1	0	1	0	1	2	18	2	4	1	F70	G40	F84	H27			1	K02					28	8	0	0	8	8	0	1	1	160	63	24.6094	3	3	2	0	1	3	1	0	0	1	1	0	1	1
S15	2	1	0	1	0	1	1	36	2	7	1	G82.3						1	K02	K051	K117	F458		10	3	5	14	4	23	0	1	1	180	83	25.6173	4	4	5	0	0		1	0	0	1	1	0	0	0
S16	2	1	1	1	0	1	1	19	2	4	1	Q81.0	H27					1	K02	K051	F458			28	10	0	0	11	11	1	1	1	179	70	21.847	1	1	3	0	0		0	0	0	1	0	0	0	0
S17	2	1	0	1	0	1	1	36	2	6	1	G40	F70	E66				1	K074					28	8	0	0	8	8	0	1	1	180	103	31.7901	4	3	3	0	0		1	0	0	0	1	0	0	1
S18	2	1	0	1	0	1	1	37	2	6	1	F71						1	F45					31	10	0	0	1	1	0	1	1	170	80	27.6817	2	2	2	0	0		1	0	0	0	1	0	0	0
S19	2	1	0	1	0	1	2	19	2	4	1	E71.9	F72	J45.0				1	K021	K051				32	10	1	0	7	8	0	1	1	163	47	17.6898	3	3	3	1	0		1	0	0	0	1	1	0	0
S20	2	1	0	1	0	1	1	18	2	4	1	E78	F71	G71.0	H91	K21	E66	1	K074					32	10	0	0	8	8	0	1	1	157	90	36.5126	2	3	2	0	0		1	0	0	1	1	1	0	0
S21	2	1	0	1	0	1	1	21	2	4and6	1	G82.4						1	K051	F458	K074			32	10	0	0	5	5	0	1	0	150	40	17.7778	2	2	1	0	0		1	0	0	1	1	1	0	0
S22	2	1	0	1	0	1	1	34	3	6	1	F72	E03					1	K074	k053	K02			25	6	3	3	0	6	0	1	1	165		0	2	2	5	1	0		1	0	0	0	1	0	0	0
S23	2	1	0	1	0	1	1	39	2and3	6	1	F84.5	E66					1	K02	K051				27	9	2	1	2	5	0	1	1	170	90	31.1419	5	2	2	0	0		1	0	0	0	1	1	0	0
S24	2	1	0	1	0	1	1	38	2	6	1	Q90	F70	E66				1	k053	K074				26	8	0	2	8	10	1	1	1	150	84	37.3333	1	1	2	0	0		0	0	0	1	0	1	0	0
S25	2	1	0	1	0	1	2	40	3	6	1	G40	B02.0	G81.1	F72			1	K051	F458	K074			22	5	0	6	3	9	0	0	1	150	65	28.8889	3	3	3	1	0		1	0	0	0	1	0	0	0
S26	2	1	0	1	0	1	1	31	2	6	1	F71	G40					1	K020	K051				21	5	1	7	13	21	0	1	1		84		3	3	2	0	1	7	1	0	0	1	1	0	0	1
S27	2	1	0	1	0	1	1	37	2and3	6	1	F71	E66					1	K051	K02	K117			27	9	1	1	0	2	0	1	1	171	90	30.7787	2	2	2	0	0		1	0	0	0	1	0	0	0
S28	2	1	0	1	0	1	2	21	2and3	4and6	1	G40.4	F71	E66				1	F458	K02				27	9	7	1	0	8	0	1	1	157	80	32.4557	3	3	2	0	0		1	0	0	1	1	1	0	1
S29	2	1	0	1	0	1	1	30	2and3	4	1	F84.9	G40	F70				1	K02					28	9	2	0	0	2	0	1	1	170	75	25.9516	2	2	1	0	0		1	0	0	0	1	0	0	0
S30	2	1	0	1	0	1	2	37	2	6	1	G82	G40	H27				1	K02	K051	K074			19	5	2	7	0	9	0	1	1	160	62	24.2188	1	2	3	0	0		1	0	0	1	1	1	0	0
S31	2	1	0	1	0	1	2	19	2	4	1	F70	Q87.1	E66				1	K051					24	8	0	4	8	12	1	1	1	157	75	30.4272	1	1	1	0	0		0	0	0	0	1	0	0	0
S32	2	1	0	1	0	1	1	24	2and3	4and6	1	F70	G25	H27				1	K074	K02	K051			23	5	5	5	1	11	0	1	1	170	80	27.6817	2	2	4	0	0		0	0		0	0	1	0	0
S33	2	1	1	1	0	1	2	52	2and3	6	1	F72	E66					1	K051	K074				8	0	0	20	0	20	0	1	1	168	90	31.8878	2	2	5	0	0		0	0	0	0	1	0	0	0
S34	2	1	0	1	0	1	2	53	3	6	1	F72	G40					1	K074	F458	K117	k053		26	7	0	2	0	2	0	0	1				3	3	3	1	0		1	0	0	0	1	0	0	0
S35	2	1	0	1	0	1	1	26	2	6	1	Q99.2						1	K051					28	8	0	0	0	0	0	1	1	185	97	28.3419	2	2	2	0	0		0	0	0	0	1	0	0	0
S36	2	1	0	1	0	1	1	18	2	4and6	1	F71						1	K051					32	10	0	0	2	2	0	1	1				2	2	2	0	0		0	0	0	0	1	0	0	0
S37	2	1	0	1	0	1	1	37	2	6	1	G80.9	Q04.0	F72				1	K022	K051	K074	F458	K117	26	7	1	2	5	8	0	1	1				3	2	1	0	0		1	0	0	1	1	0	0	0
S38	2	1	0	1	0	1	1	18	2	4and6	1	G23.8	F71	H91	H27			1	K02	K051				18	2	2	10	4	16	0	1	1	145	50	23.7812	1	3	2	0	0		0	0	0	1	1	1	1	0
S39	2	1	0	1	0	1	2	28	2	6	1	G35	G10					1	F458					32	10	0	0	4	4	0	1	1	170	59	20.4152	2	2	1	0	0		1	0	0	1	1	1	0	0
S40	2	1	0	0	0	1	1	20	2	4	1	G40	F71					1	K051					28	9	1	2	10	13	0	1	1	181	89	27.1664	1	2	3	0	0		1	0	0	1	1	1	0	0
S41	2	1	0	1	0	1	1	22	2and3	4and6	1	F84.5						1	K074	K117	K051			32	10	0	0	7	7	0	1	1				2	2	3	0	0		1	0	0	0	1	0	0	0
S42	2	1	0	1	0	1	2	32	2	6	1	F71						1	K021	K074				25	7	1	3	9	13	0	1	1	165	80	29.3848	2	3	3	0	0		1	0	0	0	1	1	0	0
S43	2	1	0	1	0	1	1	33	3	6and7	1	E10	G82.4					1	F458	K051				32	10	0	0	0	0	1	0	1				3	3	3	0	0		0	0	0	1	1	0	0	0
S44	2	1	0	1	0	1	2	21	2	4	1	F84						1	K051					32	10	0	0	4	4	0	1	1				2	2	1	0	0		0	0	0	0	1	0	0	0
S45	2	1	0	1	0	1	1	74	1	6	1	I61						1	K051					0	0	0	28	0	28	0	1	1		85		3	1	3	0	0		1	0	1	1	1	0	0	0
S46	2	1	0	1	0	1	1	44	2	6	1	G80.2						1	K074	F458	k053	K02		28	7	5	2	4	11	0	1	1	170	75	25.9516	2	2	4	0	0		1	0	1	1	1	0	0	0
S47	2	1	0	1	0	1	1	36	2and3	6	1	Q90						1	K074	k053				30	9	2	2	3	7	0	1	0	160		0	1	2	2	0	0		0	0	0	0	1	1	0	0
S48	2	1	0	1	0	1	1	20	2	4	1	G81.1						1	K074	F458	K117	K051	K021	32	10	1	0	8	9	0	1	1		48		3	2	1	0	0		1	0	0	1	1	1	0	0
S49	2	1	0	1	0	1	2	36	2	6	1	G82.4						1	K074	F458	K117	K051	K02	22	5	14	6	2	22	0	1	1				2	2	4	0	0		1	0	0	1	1	0	0	0
S50	2	1	0	1	0	1	2	33	2and3	6	1	Q87.1	H91	H27	E66			1	K074	F458	K051	K02		23	5	3	5	0	8	0	1	1	150	68	30.2222	3	3	3	1	1	3	0	0	0	1	1	0	0	0
S51	2	1	0	1	0	1	1	47	2	6	1	F73	G40					1	K074	k053	K022			14	4	1	14	3	18	0	1	0	180	90	27.7778	3	3	3	0	0		1	0	0	1	1	0	0	0
S52	2	1	0	1	0	1	2	46	2and3	6	1	F72	G40					1	K074	k053	K02			17	3	7	11	0	18	0	1	1	160	70	27.3438	2	2	3	0	1	8	1	0	0	0	1	1	0	0
S53	2	1	0	1	0	1	1	22	2	4	1	G71.0	J40					1	K074	K051	F458			32	10	0	0	0	0	0	1	1	165	40	14.6924	2	1	3	0	0		0	0	0	1	1	0	0	0
S54	2	1	0	1	0	1	2	35	3	6	1	F72	G40	E66				1	K051	K074				31	9	0	1	0	1	0	1	1	160	80	31.25	2	2	2	0	0		1	0	0	0	1	0	0	0
S55	2	1	0	1	0	1	1	25	2	4	1	F71	E66					1	K051	K074				31	9	0	0	2	2	0	1	1	158	86	34.4496	1	1	1	0	0		1	0	1	0	1	0	0	0
S56	2	1	0	1	0	1	1	55	3	6	1	F72						1	K051	K074				11	1	0	17	3	20	0	1	1				3	3	4	0	0		1	0	0	1	1	0	0	0
S57	2	1	0	1	0	1	2	20	2and3	6	1	F71	I50	E07				1	K074	k053	K02			32	10	4	0	2	6	0	1	1		107		2	2	2	0	0		1	0	0	1	1	0	0	0
S58	2	1	0	1	0	1	2	33	3	6	1	F71	F84.4					1	K051					25	6	0	3	2	5	0	1	1	169	59	20.6575	2	2	2	0	0		1	0	0	1	1	0	0	0
S59	2	1	0	1	0	1	2	42	2	6	1	G80.1	F73					1	K02	K051				16	2	10	11	0	21	0	1	1	150	61	27.1111	2	2	5	0	0		0	0	0	1	1	0	0	0
S60	2	0	0	0	0	1	1	29	2	6	1	Q87.1	G40					1	K074	K051	K021			30	9	1	2	9	12	0	0	1				1	2	2	0	0		1	0	0	0	1	0	0	0
F1	1	1	0	1	0	1	2	34	2 and 3	6	1	F80-F89						1	K05					31	10	0	1	2	3	0	1	1	153	80	34.1749	1	1	1	0	0		1	0	0	1	1	1	0	0
F2	1	1	0	1	0	1	2	34	1	2	1	Q90	Q20-Q28					1	K00	K01	K02	K05	K07	22	6	6	2	2	10	1	1	1	154	57	24.0344	2	1	2	0	0		1	0	0	1	1	1	1	0
F3	1	1	0	1	0	1	1	30	1	2	1	Q90						1	K00	K05	K07			26	0	0	0	4	4	0	1	1	160	60	23.4375	1	1	2	0	0		0	0	0	1	0	0	0	0
F4	1	1	0	1	0	1	1	38	1	2	1	Q90						1	K05	K07				25	7	0	0	0	0	0	1	1	158	55	22.0317	1	2	3	0	0		1	0	0	1	0	1	0	0
F5	1	1	1	0	0	1	1	37	1	5	1	D67	F40-F48					1	K02	K05				25	4	0	0	0	0	1	0	1	148	50	22.8269	4	4	2	0	0		1	1	1	0	1	1	0	0
F6	1	1	0	1	0	1	2	35	3	6	1	F00-F79	Q87					1	K05					24	8	0	0	12	12	0	1	1	141	62	31.1856	2	3	2	1	0		1	0	0	1	1	1	0	1
F7	1	1	0	1	0	1	1	44	2	6	1	P00-P96	G00-G09					1	K02	K05				30	8	2	0	0	2	0	1	1	170	80	27.6817	2	2	4	0	1	7	1	0	0	1	1	0	0	0
F8	1	1	0	1	0	1	2	16	2	6	1	G00-G09	G40-G47					1	K00	K07				24	6	0	0	0	0	0	1	1	153	46	19.6506	2	3	5	1	1	1	1	0	0	1	1	1	0	1
F9	1	1	1	1	0	1	1	32	1	2	1	Q90						1	K05					28	6	0	0	0	0	1	1	1	150	55	24.4444	1	1	1	0	0		0	0	0	1	1	1	0	0
F10	1	1	1	1	0	1	1	31	1	2	1	Q90						1	K05					29	8	0	0	0	0	1	1	1	156	56	23.0112	2	2	3	0	0		0	0	1	1	1	0	1	0
F11	1	1	0	1	0	1	1	20	2	6	1	G40.4						1	K07					24	8	0	0	4	4	0	1	1	155	37	15.4006	1	1	1	0	0		1	0	0	1	1	1	0	0
F12	1	1	0	1	0	1	1	44	2	6	1	P00-P96	J40-J47					1	K02	K05				24	4	3	7	9	19	0	1	1		65		2	3	3	0	0		1	0	0	1	1	1	1	0
F13	1	1	0	1	0	1	2	29	2 and 3	6	1	Q90						1	K05	F45				14	8	0	14	8	22	0	1	1	150	53	23.5556	1	2	3	0	0		0	0	0	0	1	1	0	0
F14	1	1	0	1	0	1	2	35	3	2	1	Q90	E00-E07					1	K05					23	4	0	1	6	7	0	1	1	170	80	27.6817	1	1	1	0	0		1	0	0	0	0	0	1	0
F15	1	1	0	1	0	1	2	38	2	6	1	G40.4	G81					1	K04					24	4	0	2	15	17	0	1	1	154	42	17.7096	2	3	3	1	0		1	0	0	1	1	1	1	0
F16	1	1	1	1	0	1	2	27	2	6	1	F80-F89	G40-G47					0						26	6	0	4	7	11	1	1	1	155	71	29.5525	1	1	2	0	1	1	1	0	0	0	1	0	0	0
F17	1	1	1	1	0	1	1	39	2	6	1	G70-G73	J00-J99	K90-K93				1	K05	K07				18	4	0	10	12	22	1	1	1				1	2	2	0	0		1	0	1	1	1	0	0	0
F18	1	1	0	1	0	1	2	40	2	6	1	Q90						1	K05	K07				17	2	0	10	0	10	0	1	1	147	85	39.3355	1	1	3	0	0		0	0	0	1	1	0	0	0
F19	1	0	1	1	1	1	2	43	1	9	1	Q90	F40-F48					1	K02	K05	K07			19	3	1	9	6	16	1	1	1	132	40	22.9568	1	1	2	0	0		1	0	1	1	0	1	0	0
F20	1	1	1	1	0	1	2	30	1	1	1	Q90	Q20-Q28					1	K05					28	7	0	1	1	2	1	1	1	160	68	26.5625	2	2	2	0	0		0	0	1	1	1	1	1	0
F21	1	1	1	1	0	1	1	37	2 and 3	2	1	F00-F79	F40					1	K02					19	4	0	9	6	15	1	1	1	165	86	31.5886	1	1	2	0	0		1	0	1	1	0	1	1	0
F22	1	1	0	1	0	1	2	45	2 and 3	6	1	Q90	F80-F89	E00-E07				1	K05	K07				21	4	0	7	11	18	0	1	1	150	41	18.2222	3	2	2	0	0		1	0	0	1	1	0	1	0
F23	1	1	0	1	0	1	2	17	2	9	1	P00-P96	G40-G47					1	K02					28	8	6	0	4	10	0	1	1	155	67	27.8876	1	1	3	0	0		1	0	0	1	1	1	1	0
F24	1	1	1	0	0	1	1	36	3	2	1	F60	G40-G47					1	K05					25	5	0	3	5	8	1	0	1				2	3	2	0	0		1	0	0	1	1	0	1	0
F25	1	1	0	1	0	1	1	24	3	6	1	Q90	E00-E07	F80-F89	Q21			1	K05					28	8	0	0	0	0	0	1	1	168	65	23.03	2	2	2	0	0		1	0	0	0	1	1	0	0
F26	1	1	0	1	0	1	2	18	2	5	1	H49.8	H91	H54	K90-K93	E10-E14	I49	0						24	6	0	2	12	14	0	1	1	137	31	16.5166	2	2	2	0	0		1	0	0	1	1	1	1	1
F27	1	1	0	1	0	1	1	41	3	6	1	F84						1	K05					24	5	0	4	10	14	0	1	1	171	74	25.3069	3	3	5	1	0		1	0	0	0	1	1	0	1
F28	1	1	0	1	0	1	1	27	2 and 3	6	1	Z94	G40.4					1	K05					26	8	0	0	0	0	0	1	1	173	57	19.0451	2	2	3	0	0		1	0	0	0	1	1	1	0
F29	1	1	0	1	0	1	1	20	3	6	1	G80.9	G40-G47	Q65-Q79	Q66.5	M00-M99		0						27	7	0	1	15	16	0	1	1	155	43	17.898	1	2	2	1	0		0	0	0	1	1	1	0	0
F30	1	1	0	1	0	1	1	41	3	6	1	F00-F79	Q76.4					1	K05	K07				24	10	0	8	8	16	0	1	1	178	45	14.2028	1	1	2	0	0		1	0	0	0	1	1	0	0
F31	1	1	1	1	0	1	2	19	2	2	1	Q90	F40					1	K00	K05	K07			27	2	0	0	0	0	1	1	1	155	58	24.1415	1	2	3	0	0		0	0	0	1	1	0	1	0
F32	1	1	0	1	0	1	1	16	3	9	1	F80-F89						0						28	8	0	0	10	10	0	1	1	168	55	19.487	1	2	2	0	0		0	0	0	0	1	0	0	0
F33	1	1	0	1	0	1	2	34	2	6	1	F84.2	G40-G47					1	K05					24	8	0	6	8	14	0	1	1	165	42	15.427	3	4	2	1	0		1	0	0	1	1	1	0	0
F34	1	1	0	1	0	1	1	25	2	6	1	F00-F79	G40-G47					1	K05					28	8	0	0	9	9	0	1	1	163	52	19.5717	2	2	3	0	0		1	0	0	1	1	0	0	0
F35	1	1	0	1	0	1	2	18	2	2	1	Q90	E00-E07					1	K07	K05	F45			32	8	0	0	4	4	0	1	1	150	72	32	2	2	3	1	0		1	0	0	1	1	1	0	0
F36	1	1	0	1	0	1	2	34	1	2	1	F00-F79	G40-G47					1	K05					26	4	0	4	15	19	0	1	1	170	75	25.9516	3	1	2	1	0		1	0	0	0	0	0	0	1
F37	1	1	0	1	0	1	2	18	2	9	1	F842	Q665	M00-M99	G40-G47	G82.4		1	K05					28	6	4	0	0	4	0	1	1	148	32	14.6092	1	2	2	0	0		1	0	0	1	1	1	1	0
F38	1	1	0	1	0	1	1	34	2 and 3	6	1	Q90-Q99	G40-G47					0						27	10	0	3	12	15	0	1	1	169	75	26.2596	2	1	2	0	0		1	0	0	1	1	1	0	0
F39	1	1	1	1	0	1	2	18	2	6	1	Q93.4	G40-G47					0						29	8	0	0	0	0	1	1	1	165	65	23.8751	2	2	2	0	0		1	0	0	0	1	1	0	0
F40	1	1	1	0	0	1	1	21	2	5	1	E84						1	K02					28	5	0	4	13	17	1	0	1	178	69	21.7776	1	1	2	0	1	1	1	0	0	1	0	1	0	0
F41	1	1	1	0	0	1	1	37	1	1	1	F00-F79	G40-G47					1	K07	K05				25	5	0	3	8	11	1	0	1	160	43	16.7969	1	2	2	0	0		1	0	1	1	1	1	0	0
F42	1	1	0	1	0	1	1	37	2	6	1	F00-F79	G40-G47	H54				1	K02					25	5	7	4	0	11	0	1	1	170	65	22.4913	2	2	4	0	0		1	0	0	0	1	1	0	0
F43	1	1	0	1	0	1	2	27	3	6	1	F80-F89	I34					1	K07	K05				32	6	0	0	8	8	0	1	1	173	58	19.3792	2	2	4	0	0		1	0	0	0	1	1	0	0
F44	1	1	0	1	0	1	1	24	2 and 3	6	1	G80.9	G40-G47	H53-H54	F80-F89			0						28	8	0	0	0	0	0	1	1	165	45	16.5289	2	2	2	0	0		1	0	0	1	1	1	0	0
F45	1	1	0	1	0	1	1	17	2 and 3	9	1	F80-F89						1	K05					30	8	0	0	0	0	0	1	1	185	53	15.4858	1	1	3	0	0		1	0	0	1	1	0	0	0
F46	1	1	0	1	0	1	1	36	3	6	1	P00-P96						1	K05					29	5	0	1	3	4	0	1	1	180	65	20.0617	2	2	3	0	0		0	0	0	1	1	0	1	0
F47	1	1	0	1	0	1	1	25	2	2	1	Q98.1						0						23	5	0	3	11	14	0	1	1	182	54	16.3024	1	2	2	0	0		1	0	0	0	1	0	1	0
F48	1	1	0	1	0	1	2	18	2	9	1	Q90	Q20-Q28	F84	E00-E07			1	K02					28	6	4	0	15	19	0	1	1	133	59	33.3541	3	3	4	1	1	1	1	0	0	1	1	1	0	0
F49	1	1	0	1	0	1	1	28	2 and 3	6	1	F80-F89						0						27	7	0	1	4	5	0	1	1	176	55	17.7557	2	2	3	0	0		0	0	0	0	1	1	1	0
F50	1	1	0	1	0	1	2	32	2 and 3	6	1	F00-F79	E75.2					1	K02					30	7	11	0	6	17	0	1	1		56		2	2	3	1	0		1	0	0	1	1	1	0	0
F51	1	1	0	1	0	1	1	44	2	6	1	C71	G40-G47	E00-E07	B94			1	K05					15	3	0	9	15	24	0	1	1	180	82	25.3086	3	2	3	1	0		1	0	0	0	1	1	0	0
F52	1	1	1	1	0	1	2	17	3	9	1	G90-G99	G40-G47	F70-F79				1	K05					28	8	0	0	6	6	1	1	1	144	33	15.9144	2	2	1	0	1	1	1	0	0	1	1	1	1	0
F53	1	1	0	1	0	1	1	36	2	6	1	G80.9	G40-G47					1	K05					30	4	0	2	5	7	0	1	1	160	32	12.5	2	2	2	0	0		1	0	0	1	1	1	0	0
F54	1	1	0	1	0	1	1	38	2	6	1	S06						1	K07	K05				18	4	0	10	4	14	0	1	1	172	55	18.5911	2	2	2	0	0		0	0	0	0	1	0	1	0
F55	1	1	0	1	0	1	2	39	2	6	1	F70-F79	Q37	Q66.0				1	K02					25	5	1	2	11	14	0	1	1	150		0	2	3	3	1	0		0	0	0	1	1	0	0	0
F56	1	1	0	1	0	1	2	40	2	6	1	Q90						1	K02	K05	K07			22	0	5	5	5	15	0	1	1	158	88	35.2508	2	2	3	0	1	3	1	0	0	0	1	0	1	1
F57	1	1	0	1	0	1	2	37	2	6	1	G80.9	G40-G47					0						28	8	0	0	12	12	0	1	1	155	48	19.9792	2	2	3	0	0		1	0	0	1	1	1	0	0
F58	1	1	0	1	0	1	1	22	3	6	1	Q90	M41	M45-M49				1	K05					22	8	0	1	4	5	0	1	1	160	50	19.5312	2	2	2	0	0		0	0	0	1	1	1	1	0
F59	1	1	0	1	0	1	1	31	3	6	1	F80-F89	D66					1	K05					27	8	0	1	4	5	0	1	1	170	83	28.7197	2	2	3	0	0		1	0	0	1	1	0	0	0
F60	1	1	1	1	0	1	1	26	2	6	1	F70-F79	L70					1	K02	K05	K11.7			23	5	1	7	17	25	0	1	1	188	75	21.22	2	1	3	1	0		0	0	0	1	1	1	0	1
F61	1	1	1	0	0	1	1	25	2	2	1	Q90	Q20-Q28	H53				1	K05	K07				28	8	0	0	0	0	1	0	1	156	52	21.3675	1	2	2	0	1	1	1	0	1	1	1	1	0	0
Ir1	4	1	1	0	0	1	2	84	1	7	1	F03	M15-M19					1	K02	K05				0	8	0	28	0	28				153	38	16.2331	2	3	2	1	0		1	0	0	1	1	0	0	0
Ir2	4	1	1	0	0	1	1	92	3	7	1	F03	I64					1	K05					4	0	4	24	0	28				154	51	21.5045	3	2	3	1	0		1	1	0	1	1	0	0	0
Ir3	4	1	1	0	0	1	1	74	1	7	1	I64	I10-I15	I20				0						0	8	0	28	0	28	1	0	1	155	108	44.9532	2	1	2	1	0		1	1	0	1	0	0	0	0
Ir4	4	1	1	0	0	1	1	66	3	7	1	G111	E10-E14					1	K02	K05				21	4	1	7	8	16				155	76	31.6337	3	4	3	1	1	17	1	0	0	1	1	1	1	1
Ir5	4	1	1	0	0	0	2	29	1	5	1	T784	J45					1	K02	K05	L43			27	6	3	1	12	16	0	0	1	154	77	32.4675	2	2	4	0	0		0	0	1	1	0	0	0	0
Ir6	4	1	1	0	0	1	2	44	3	2	1	F71	F40-F48					1	K02	K05				21	4	4	7	1	12	0	0	1	155	108	44.9532	1	1	4	0	0		0	0	1	0	1	0	0	0
Ir7	4	1	1	0	0	1	1	24	1	4	1	G80	G40					1	K05	K07				28	4	7	0	4	11	1	0	1		89		2	1	2	0	0		1	0	0	1	0	0	0	0
Ir8	4	1	1	0	0	1	1	56	1	6	1	K70	K70.4	I10-I15				1	K02	K05	B37			15	3	7	14	2	23				172	120	40.5625	4	5	5	1	1	21	1	1	0	1	1	1
Ir9	4	1	1	0	0	0	1	57	1	1	1	I78						1	K05					21	4	0	7	8	15	1	0	1				2	2	2	0	0		1	1	0	0	0	0	0	0
Ir10	4	1	1	0	0	1	1	78	1	7	1	I21	I38	I15				1	K05	K04.7				24	6	7	4	8	19				180	89	27.4691	4	2	4		0		1	1	0	1	1	0	0	0
Ir11	4	1	1	0	0	1	2	32	1	5	1	E84	E10-E14					1	K05					30	8	0	0	3	3	1	0	0				4	2	2	1	1		1	0	0	1	1	1	0	0
Ir12	4	1	1	0	0	1	2	65	1	8	1	D68	M81	F32				1	K02	K05				27	7	0	1	2	3	1	0	0				2	3	2	1	0		1	0	0	1	0	0
Ir13	4	1	1	0	0	1	2		1	7	1	C90.0	M13	L40				1	K12					22	4	0	9	5	14	1	0	0				3	2	3	0	0		1	0	0	0	0	0	0	0
Ir14	4	1	1	0	0	0	1	64	1	5	1	D68	I50	M32										25	8	2	3	12	17	1	0	0				4	3	4	1	1		1	0	0	0	1	0	0	0
Ir15	4	0	1	0	0	1	1	52	1	1	1	D67	B15-B19	B20-B24				1	K02					25	8	1	3	2	6		1	0				2	1	2	0	0		1	0	1	1	0	1
Ir16	4	0	1	0	0	0	1	19	2	4	1	D84	F98.5					1	K07					32	8	0	0	1	1	1	0	0				2	2	3	0	0		1	0	1	0	0	0	0	0
Ir17	4	0	1	0	0	1	2	47	1	6	1	F40						1	K02	K04				26	6	12	3	1	16	1	0	0				4	4	4	0	0		1	1	0	0	0	0	0	0
Ir18	4	0	1	0	0	0	2	75	1	3	1	M06						1	K02	K11				23	4	6	5	7	18	1	0	0				3	2	4	1	0		1	0	0	1	1	1	0	0
Ir19	4	0	1	0	0	0	1	43	1	1	1	I78						0						26	7	0	2	4	6	1	0	0				2	2	2	0	0		1	0	0	0	0	0	0	0
Ir20	4	0	1	0	0	0	2	55	3	5	1	G35	H53					1	K02	K05				26	5	7	3	12	22	1	0	0				3	3	4	1	1		1	1	0	1	1	1
Ir21	4	0	0	0	1	1	1	87	2	7	1	G20						1	G24					27	6	0	2	7	9							2	2	2	0	0		1	0	0	1	1	0	0	0
Ir22	4	0	1	0	0	1	1	57	1	7	1	Z94.4	B18.2	M00-M25	I00-I99	G20		0						0	8	0	28	0	28	1	0	0				3	3	3	1	1	10	1	0	0	1	1	1
Ir23	4	1	1	0	0	1	2	21	1	4	1	E84	E10-E14					1	K02					29	8	7	0	0	7	0	0	1	162	44	16.7657	3	2	3	0	1	28	1	0	0	0	0	1
Ir24	4						1	43	1	5	1	T86	Z984					1	K05	K12				29	8	0	0	2	2	1	0	0				3	3	4	0	1	19	1	0	0	1	1	1	0	0
Ir25	4	1	1	0	0	1	2	54	1	5	1	M32	F32					1	K11					25	6	0	4	6	10				167	70	25.0995	3	3	3	0	0		1	0	0	1	0	0	0	1
Ir26	4	1	1	0	0	1	1	62	1	7	1	D67	M80-M85	B18				0						24	6	0	9	4	13	1	0	1	175	108	35.2653	1	1	1	0	0		1	0	0	0	0	0	0	0
Ir27	4	1	1	0	0	1	2	39	1	1	1	F40.2	E66.8					1	K02					22	4	7	6	3	16				162	108	41.1523	3	3	5	0	0		1	0	0	0	0	0	0	0
Ir28	4	1	1	0	0	1	1	32	1	6	1	F40.2	J45					1	K02	K05	B37			24	7	6	5	3	14				185	89	26.0044	2	2	4	0	0		0	0	0	1	0	0	1	1
Ir29	4	1	1	0	0	1	1	42	1	1	1	D68						1	K02					21	6	4	7	5	16	1	0	1	180	89	27.4691	2	1	3	0	0		0	1	1	1	0	0	0	0
Ir30	4	1	0	1	0	1	2	32	1	5	1	E84						1	B37					28	8	0	0	0	0	0	0	0	163	83	31.2394	2	2	1	0	1		1	0	0	0	0	1	0	0
Ir31	4	1	1	0	0	1	1	53	1	7	1	D67	B15-B19	B20-B24	I99			1	K02					25	6	1	4	6	11	1	0	1	178	89	28.0899	2	1	3	0	0		1	0	1	1	1	1	0	0
Ir32	4	1	1	0	0	1	2	65	1	5	1	E10-E14	N17-N19	Z992	I99	H25-H28	E66	1	B37	K12.3				0	8	0	28	0	28	0	0	0	162	133	50.6783	4	3	3	0	1	21	1	0	0	1	1	1	1	0
Ir33	4						2	44	1	6	1	J44	J45	I50	E 66			1	B37	K02	K05			9	2	6	19	3	28				170	89	30.7958	4	3	4	0	0		1	0	0	1	0	0	0	0
Ir34	4	1	1	0	0	1	1	47	1	2	1	F70	E70.3					1	K02	K05	K07			24	5	1	5	6	12				167	95	34.0636	2	2	2	0	0		0	0	0	0	1	0	0	0
Ir35	4	1	1	0	0	1	1	55	1	5	1	Z94.4	E83.1	E10-E14				1	K03.2	Z97.2				19	8	0	10	14	24				175	83	27.102	3	4	5	0	0		1	0	0	1	0	0	0	0
Ir36	4	1	1	0	0	1	2	37	1	1	1	D69.1						1	K05					27	7	0	2	4	6	1	0	0	162	44	16.7657	2	2	4	1	1	2	1	0	1	0	0	0	0	0
Ir37	4	1	1	0	0	1	2	67	1	7	1	I64						1	K02	K05				9	8	5	20	2	27				157	76	30.8329	3	2	2	0	0		1	1	0	1	1	0	0	0
Ir38	4	1	1	0	0	1	2	83	2	7	1	D68	G30.0	M80-M85				1	K02	K05				21	5	4	8	10	22				157	38	15.4164	3	3	4	0	0		1	0	1	1	1	0	0	1
Ir39	4	1	1	0	0	1	1	34	2	2	1	Q90	Q24.9					0						0	0	0	28	0	28				160	101	39.4531	2	2	2	0	0		0	0	0	1	1	0	0	0
Ir40	4	1	1	0	0	1		79	2	7	1	G20						1	K02					9	2	1	20	7	28							3	3	2	0	0		1	0	0	1	1	0	0	0
Ir41	4	1	1	0	0	1		49	1	1	1	D69.1						1	K02					30	8	6	0	0	6				188			2	2	2	0	0		0	0	1	1	0	0	0	0
Ir42	4	1	1	0	0	1	1	23	1	1	1	E66	Z88					1	K05					30	8	0	0	3	3				155	146	60.77	3	4	5	1	1	2	1	0	0	1	0	0	0	1
Ir43	4	1	1	0	0	1		55	2	6	1	D65-D69	F84.5					1	S02.5					21	5	1	8	2	11	1	0	1	175	114	37.2245	2	3	1	0	1	26	1	0	0	1	1	1	0	0
Ir44	4	1	1	0	0	1	1	81	1	7	1	C81-C96	M15-M19	I10				0						0	8	0	28	0	28				163	83	31.2394	4	3	2	0	0		1	1	0	1	1	1	0	0
Ir45	4	1	1	0	0	1	1	67	1	7	1	E83.1	C22	E10-E14				1	K02	K05				27	7	1	2	9	12	1	0	1	190	133	36.8421	3	2	3	0	0		1	0	0	0	0	1	1	0
Ir46	4						2	53	1	1	1	F40.2						1	K02					24	6	7	5	16	28				180	102	31.4815	3	4	5	0	0		0	0	0	0	0	1	0	0
Ir47	4	1	1	0	0	1		55	1	5	1	F50.0						1	K02	K03.2				5	7	1	24	4	29				180	32	9.87654	3	2	5	0	0		0	1	0	0	0	1	0	0
Ir48	4	1	1	0	0	1	1	36	1		1	D84	Z88					1	K07					31	8	0	0	0	0	1	0	1	193	95	25.504	1	1	1	0	0		1	1	1	0	0	0	0	0
Ir49	4	1	1	0	0	1	2		3	5	1	G35						1	K02	B37	K05			20	4	2	8	4	14	1	0	1				3	3	4	0	0		1	1	1	1	1	1	0	0
Ir50	4	1	1	0	0	1	1	54	1	1	1	D68						0						29	8	0	1	5	6	1	0	0	180	95	29.321	2	1	2	1	1	5	0	0	1	0	0	0	1	0
Ir51	4	1	1	0	0	1	1	61	1	1	1	F40.2	E10-E14					1	K02	K04				22	5	12	7	3	22				170	114	39.4464	3	3	5	0	0		1	1	0	0	0	0	0	0
Ir52	4	1	1	0	0	1	1	37	1		1	D69.3						1	K02					31	8	2	0	0	2	1	0	1	185			1	1	3	0	0		1	0	1	1	0	0	0	0
Ir53	4	1	1	0	0	1	1	57	1	5	1	G12.2						1	K05					25	6	1	4	8	13				178	83	26.1962	3	3	3	1	1	10	1	0	0	1	1	1	0	0
Ir54	4	1	0	1	0	1	2	90	2	7	1	F00-F09						0						0	0	0	28	0	28	0	1	1	157			3	4	3	1	0		1	0	0	1	1	0	0	0
Ir55	4	1	1	0	0	1	2	67	1	7	1	M06	K74.3					1	B37	K05	K02			17	4	6	11	5	22				163	51	19.1953	3	2	4	0	0		1	0	0	1	1	1	0	0
Ir56	4						1	39	1	2	1	D68	F70-F79	C81-C96				1	K04	K05				9	4	0	15	0	15	0	0	1	170			2	1	2	0	0		1	0	0	1	1	1	0	0
Ir57	4	1	1	0	0	0	2	44	1	4	1	C921						1	K05					29	8	0	0	0	0	0	0	1	162	38	14.4795	4	3	4	0	1	51	1	0	0	0	1	0	1	1
Ir58	4	1	0	1	0	0	1	79	1	7	1	C921						1	K02	B37				10	8	4	18	6	28	1	0	0	175	89	29.0612	4	3	3	0	1	40	1	0	0	1	0	1	0	1
Ir59	4	1	1	0	0	0		19	1	4	1	Z88	J45					0												1	0	0	177	58	18.5132	2	1	2	0	0		1	0	0	1	0	1	1	0
E1	5	1	1	0	0	1	1	76	1	7	1	I64	I12	C91.1	C82	F41.1	E10.2	1	K02					26	3	3	6	6	15	1	1	0				3	2	2	0	1	21	1	0	0	1	1	0	1	0
E2	5	1	1	0	0	1	1	52	1	6	1	G40.6						1	K02	K05				26	3	7	3	3	13	1	0	1				3	1	3	0	1	1	1	0	0	0	0	0	0	0
E3	5						2	58	1	6	1	I64	G40.9	I73	G47.3			1	K02	K05.6				16		1	16	4	21	1	0	1				4	3	3	0	1	7	1	1	0	1	1	0	0	1
E4	5	1	1	0	0	1	2	47	1	1	1	J45	GF40.2	I10	F32.9			1	K02	K05.6				16	2	1	16	5	22	1	1	1				3	3	4	1	0		1	0	0	1	0	0	1	1
E5	5	1	1	0	0	1	1	49	1	5	1	F20	D60-D64					1	K02	K05.6	K04									1	0	0				5	3	4	0	1	17	1	1	0	0	1	1	0	1
[truncated: 205 more columns]
